# Supplementary material for: High PEEP Activates ITGB1, Inducing Diaphragm Fibrosis During Prolonged Mechanical Ventilation
Source: Biomolecules. 2025 Oct 16;15(10):1466. doi: 10.3390/biom15101466 (PMC12562615; doi:10.3390/biom15101466)
Supplement: Supplementary file 1 [file biomolecules-15-01466-s001.zip]

Archive with 1 entries (1 files):
- biomolecules-3861667-supplementary.pdf
